# Supplementary material for: Drosophila PDGF/VEGF signaling from muscles to hepatocyte-like cells protects against obesity
Source: eLife. 2020 Oct 27;9:e56969. doi: 10.7554/eLife.56969 (PMC7752135; doi:10.7554/eLife.56969)
Supplement: Supplementary file 1. [file elife-56969-supp1.xlsx]

## Sheet: nNuclei_nGenes_nUMI
Replicate #		No. of nuclei		Median_Genes		Median_UMIs
		Before filter	After filter	Before filter	After filter	Before filter	After filter
1		7811	7213	183	180	387	372
2		8649	8067	206	202	430	418
			Total		Median		Median
			15280		192		397
